# Supplementary material for: Transcriptomic Signatures of Immune Suppression and Cellular Dysfunction Distinguish Latent from Transcriptionally Active HIV-1 Infection in Dendritic Cells
Source: Int J Mol Sci. 2026 Jan 14;27(2):844. doi: 10.3390/ijms27020844 (PMC12840845; doi:10.3390/ijms27020844)
Supplement: Supplementary file 1 [file ijms-27-00844-s001.zip]

Archive with 5 entries (4 files):
- Supplementary files/
- Supplementary files/Figure S1.pdf
- Supplementary files/Table S1. DEGs of Active-HIV versus Unexposed.xlsx
- Supplementary files/Table S2. DEGs of Active-HIV versus Latent-HIV.xlsx
- Supplementary files/Table S3. ORA pathways of Active-HIV versus Latent-HIV.xlsx
