# Supplementary material for: Transcriptomic Signatures of Immune Suppression and Cellular Dysfunction Distinguish Latent from Transcriptionally Active HIV-1 Infection in Dendritic Cells
Source: Int J Mol Sci. 2026 Jan 14;27(2):844. doi: 10.3390/ijms27020844 (PMC12840845; doi:10.3390/ijms27020844)
Supplement: Supplementary file 1 [file ijms-27-00844-s001.zip › Supplementary files/Table S1. DEGs of Active-HIV versus Unexposed.xlsx]

## Sheet: Sheet1
Gene	Gene_ID	logFC	p-value	adjusted p-value
PLEKHN1	ENSG00000204574	4.62886	6.00796e-08	0.000257897
NIBAN3	ENSG00000097007	4.45993	0.0003454	0.0150458
NPTN-IT1	ENSG00000287778	3.90725	3.26607e-05	0.00380785
CST7	ENSG00000236255	3.68614	4.46435e-06	0.00141573
PROCA1	ENSG00000259583	3.65744	1.02829e-06	0.000582306
NUPR1	ENSG00000267002	3.58894	5.05781e-07	0.0004113
GFRA2	ENSG00000274383	3.4819	0.000818511	0.0236938
LUCAT1	ENSG00000269947	3.47704	8.84719e-08	0.000257897
SYP	ENSG00000072818	3.41832	0.00022796	0.0128175
PRRG3	ENSG00000182827	3.36088	3.08409e-06	0.00122747
TRPC3	ENSG00000072110	3.34826	0.000171125	0.01079
TTC28	ENSG00000115091	3.30961	4.93413e-06	0.00149352
TFPI	ENSG00000115170	3.28481	0.00105761	0.0268037
INHBA	ENSG00000093072	3.26493	3.73689e-06	0.00134664
CCL3L1	ENSG00000135049	3.23049	0.000371664	0.015704
PDE11A	ENSG00000197976	3.22467	9.45529e-05	0.00720784
AL359762.1	ENSG00000127914	3.18285	0.000364966	0.0155562
AC103691.1	ENSG00000053371	3.13499	7.67642e-06	0.0018442
SLC2A11	ENSG00000272189	3.12871	1.21682e-05	0.00217128
PVT1	ENSG00000259943	3.11787	0.00150255	0.0319362
FXYD2	ENSG00000276517	3.08344	0.000595186	0.0200056
SREK1	ENSG00000284882	3.03711	7.53109e-07	0.000542786
IFI27L2	ENSG00000091542	3.01816	0.000293768	0.0140011
LPAR4	ENSG00000172932	2.97221	0.000285486	0.0140011
LCMT2	ENSG00000132466	2.96731	0.0006491	0.0206669
EMP1	ENSG00000154945	2.95632	0.000408716	0.0163337
HMGN5	ENSG00000163297	2.9321	1.20949e-05	0.00217128
RAB13	ENSG00000122359	2.8933	5.18794e-07	0.0004113
NBPF10	ENSG00000164111	2.89295	0.000814019	0.0236938
MEF2C	ENSG00000197043	2.88169	5.6557e-05	0.00521196
TRAF3IP1	ENSG00000166747	2.86074	1.62374e-05	0.00256694
C1orf35	ENSG00000042753	2.85709	1.18323e-05	0.00217128
LINC02680	ENSG00000065000	2.80133	2.37676e-05	0.00317635
SLC6A8	ENSG00000169188	2.78399	0.00174724	0.034892
PHF14	ENSG00000186635	2.78014	1.89061e-06	0.000832708
MTRNR2L11	ENSG00000095139	2.76435	0.000259843	0.0133198
PAQR8	ENSG00000134884	2.76033	0.000567405	0.0197298
TAF3	ENSG00000175220	2.72036	9.25535e-06	0.00198315
AL024508.2	ENSG00000186517	2.68838	0.000265364	0.0133198
PPM1N	ENSG00000116584	2.67151	0.000412052	0.0163337
EBP	ENSG00000116017	2.66759	0.00184536	0.0359133
UPF2	ENSG00000138175	2.665	9.25368e-06	0.00198315
GPR107	ENSG00000165997	2.66155	1.88654e-06	0.000832708
SLC24A1	ENSG00000241553	2.62234	0.000312203	0.0143904
AC009404.1	ENSG00000175224	2.57105	0.000694721	0.0216018
ZNF410	ENSG00000144848	2.56317	0.00270144	0.0444336
AC060780.1	ENSG00000058668	2.56223	1.12515e-05	0.00217128
AKAP17A	ENSG00000241468	2.55457	8.54942e-06	0.00198315
CCL3	ENSG00000156411	2.54547	1.82234e-05	0.00272594
MYO6	ENSG00000154723	2.52909	5.71949e-05	0.00521196
GPATCH1	ENSG00000009954	2.52352	3.26362e-05	0.00380785
LST1	ENSG00000123636	2.50888	2.27451e-05	0.00310902
CSPP1	ENSG00000119866	2.50442	8.79791e-06	0.00198315
CHAF1A	ENSG00000153094	2.44018	4.94141e-05	0.0047775
WDR60	ENSG00000099968	2.43437	5.4224e-05	0.00505751
GRM3	ENSG00000023445	2.4272	0.00126481	0.0292343
ING5	ENSG00000168283	2.41922	0.00306357	0.0477171
NCR3LG1	ENSG00000038219	2.39889	0.00173746	0.0348723
LENG1	ENSG00000141867	2.38968	0.00103937	0.0268037
UPF3A	ENSG00000166164	2.36406	1.39345e-06	0.000690454
CKAP4	ENSG00000028310	2.35243	0.00237154	0.0411086
UFL1	ENSG00000156983	2.34963	0.000171752	0.01079
MTRNR2L7	ENSG00000182831	2.33955	0.000560973	0.0197159
SAMHD1	ENSG00000258315	2.33408	8.88159e-07	0.000564279
ACBD3	ENSG00000143793	2.32931	2.2565e-05	0.00310902
LUC7L3	ENSG00000084774	2.30168	3.09655e-06	0.00122747
ZCCHC17	ENSG00000162706	2.28847	0.000233439	0.012818
DST	ENSG00000143933	2.28276	0.00105211	0.0268037
GSN	ENSG00000134072	2.28017	3.41903e-06	0.00129076
GPR85	ENSG00000183049	2.25713	0.000167777	0.0107269
SWT1	ENSG00000171735	2.25068	0.00267438	0.044264
MED19	ENSG00000135387	2.20144	0.000445673	0.016987
PBDC1	ENSG00000116489	2.19722	2.43981e-05	0.00317635
TMCO1	ENSG00000165233	2.18265	8.12533e-05	0.00662849
DTNB	ENSG00000141582	2.17927	0.00261675	0.0437852
PRRC2C	ENSG00000158941	2.17376	3.41812e-05	0.00389559
DHX40	ENSG00000109881	2.17017	0.00107216	0.0268991
ZNF528-AS1	ENSG00000108588	2.16501	0.000585472	0.0200056
CCDC34	ENSG00000253276	2.15991	0.00125774	0.0292343
WT1-AS	ENSG00000110104	2.14525	0.00281642	0.0453832
RPP30	ENSG00000119242	2.14345	0.00335919	0.0497632
FTSJ3	ENSG00000102970	2.143	0.00218754	0.0392371
SPOUT1	ENSG00000277632	2.13902	0.000140018	0.00948786
FAM193B	ENSG00000276085	2.13546	0.000342103	0.0150369
CIR1	ENSG00000090061	2.12333	1.23244e-05	0.00217128
NEUROD2	ENSG00000126353	2.09831	0.000571989	0.0198023
CPEB4	ENSG00000158477	2.06477	0.000161913	0.0105217
ANKRD17	ENSG00000158485	2.04812	0.000111555	0.00806438
RDX	ENSG00000158481	2.04184	0.000189985	0.0114106
PDCD11	ENSG00000090659	2.03502	0.000757735	0.0229287
CPLANE1	ENSG00000167850	2.03452	0.00139885	0.0307523
FAM133B	ENSG00000010610	2.03258	0.000326079	0.014726
TRIM13	ENSG00000070831	2.03233	0.000216928	0.0124524
POLR3GL	ENSG00000128283	2.01798	0.00132093	0.029751
YAF2	ENSG00000167797	2.01786	0.000756457	0.0229287
ZNF236	ENSG00000161082	2.00292	0.000843382	0.0238797
SIK3	ENSG00000166582	2.00167	0.0019886	0.0372711
ARGLU1	ENSG00000167670	1.99914	6.04598e-05	0.00544688
MORC2-AS1	ENSG00000124177	1.9907	0.00167338	0.0343656
WDR43	ENSG00000171310	1.98685	8.27725e-05	0.00662849
TP53BP2	ENSG00000138433	1.98485	0.000278167	0.0137832
RNF145	ENSG00000136026	1.98197	0.000325163	0.014726
HELLPAR	ENSG00000011021	1.97045	9.94554e-05	0.00743851
ZRSR2	ENSG00000111729	1.94185	0.000785877	0.0233349
EIF3J	ENSG00000113282	1.93743	0.000218325	0.0124524
LILRB1	ENSG00000074201	1.93674	0.00160695	0.0334564
MAGI2-AS3	ENSG00000144580	1.9312	0.00272532	0.0446292
RBM25	ENSG00000114744	1.9282	0.000109543	0.00804124
NSMCE1-DT	ENSG00000105669	1.92617	0.00209604	0.0380261
POU2F2	ENSG00000181789	1.92174	0.000288236	0.0140011
PUM3	ENSG00000163050	1.91927	0.000988864	0.0259867
LENG8	ENSG00000133983	1.90963	0.00144248	0.031076
ITPRIPL1	ENSG00000138495	1.90474	0.00115329	0.0282199
DOCK7	ENSG00000131143	1.90147	0.0031091	0.0481425
SLC4A1AP	ENSG00000131174	1.88718	0.000471005	0.0175311
MTRNR2L3	ENSG00000127184	1.88549	0.00326325	0.0489928
INO80	ENSG00000214575	1.88231	0.000620525	0.020162
TARS	ENSG00000113742	1.88136	0.00310107	0.0481121
TCEAL9	ENSG00000197603	1.87152	0.00219792	0.039299
DZIP1L	ENSG00000170275	1.86462	0.000579847	0.0199503
TIMM44	ENSG00000124207	1.86283	0.00163373	0.0337297
FAM50A	ENSG00000104218	1.86226	0.000236661	0.012818
MT-ND6	ENSG00000077984	1.86086	0.00300406	0.0474426
CTR9	ENSG00000198730	1.85377	0.00147973	0.0316207
SNRNP27	ENSG00000135047	1.85244	0.000718553	0.0220802
BRD9	ENSG00000055130	1.84553	0.00101047	0.0263567
ITPR1	ENSG00000166347	1.84513	0.000967996	0.0259781
TMEM18	ENSG00000273749	1.84473	0.000973194	0.0259781
SREK1IP1	ENSG00000164535	1.84274	0.00286725	0.0459223
MTRNR2L6	ENSG00000278053	1.83931	0.00141956	0.0309183
SYF2	ENSG00000108406	1.83556	0.000129512	0.00908644
EMC10	ENSG00000086189	1.83156	3.66656e-05	0.00392817
ME2	ENSG00000150768	1.82543	0.000799244	0.0235554
DYNC1I2	ENSG00000179532	1.82532	0.00191398	0.0365639
TBC1D10B	ENSG00000116641	1.82305	0.000604112	0.0200056
ZNF302	ENSG00000156171	1.81723	0.00147008	0.0314993
PSMD1	ENSG00000151914	1.80887	6.63689e-05	0.00584636
DNHD1	ENSG00000138101	1.80758	0.000933908	0.0254434
TBC1D12	ENSG00000077380	1.80107	0.00294998	0.0468686
AP3D1	ENSG00000088986	1.79466	0.000265454	0.0133198
HDAC1	ENSG00000010219	1.79278	0.00170792	0.0345418
EIF4E2	ENSG00000158163	1.78351	0.000661924	0.0209073
CELF5	ENSG00000164330	1.78146	0.00131855	0.029751
TCOF1	ENSG00000147155	1.78062	0.000334421	0.014979
LYAR	ENSG00000108883	1.77951	0.00108657	0.027032
MRPS5	ENSG00000103966	1.77586	0.0014003	0.0307523
ABCF1	ENSG00000104131	1.76941	0.000241034	0.012818
RSRC1	ENSG00000135930	1.76579	0.00152573	0.0323423
KMT2B	ENSG00000110321	1.7488	0.00106573	0.0268987
ZNF75A	ENSG00000106682	1.74868	0.000796631	0.0235554
UBR4	ENSG00000158417	1.73882	0.00253956	0.0430205
CCDC47	ENSG00000161671	1.72704	0.000307955	0.0143903
PSMD7	ENSG00000127774	1.71913	0.000837113	0.0238797
DAGLB	ENSG00000134531	1.71613	0.0024099	0.041265
PSMC1	ENSG00000117036	1.71047	0.000156838	0.0102761
KAT6B	ENSG00000182944	1.70927	0.000397551	0.0161867
ACAP1	ENSG00000158161	1.70691	0.0013593	0.0302712
SLC25A37	ENSG00000170323	1.70691	0.0011781	0.0286504
MTRNR2L1	ENSG00000234545	1.68814	0.00320322	0.0485567
KCNJ3	ENSG00000146067	1.68424	0.00192467	0.0366797
IK	ENSG00000124098	1.67919	0.000449312	0.0170438
SRSF4	ENSG00000071859	1.66861	0.000840547	0.0238797
XPC	ENSG00000205085	1.66407	0.000630544	0.020321
BRD7	ENSG00000064763	1.66064	0.000612874	0.0200056
DDX52	ENSG00000112787	1.65866	0.00329376	0.0490845
HSP90AA1	ENSG00000182325	1.65319	0.000409707	0.0163337
KCNK6	ENSG00000145780	1.63082	0.00123505	0.0290343
CHD6	ENSG00000127418	1.62969	0.00113534	0.0280404
SLCO3A1	ENSG00000059122	1.62908	0.00299617	0.0474124
PDAP1	ENSG00000075618	1.59692	0.00135141	0.030263
PSTPIP2	ENSG00000140718	1.58099	0.00208206	0.0378592
RPF1	ENSG00000108592	1.57377	0.00258778	0.043589
IDH3G	ENSG00000137731	1.57375	0.0021703	0.0390163
FAM71F2	ENSG00000082074	1.56718	0.00203977	0.0374335
MTRNR2L10	ENSG00000168546	1.56403	0.00312711	0.0482329
BRD4	ENSG00000278311	1.54131	0.0020172	0.0373036
SRCAP	ENSG00000106560	1.53852	0.00157463	0.0331131
RABL6	ENSG00000196743	1.53584	0.00286672	0.0459223
SRP19	ENSG00000135677	1.53246	0.00101065	0.0263567
METAP2	ENSG00000076650	1.52507	0.000405277	0.0163337
GTF3C1	ENSG00000148358	1.50033	0.00299561	0.0474124
EIF5B	ENSG00000164849	1.49268	0.00128964	0.0294647
ARID3A	ENSG00000164604	1.46909	0.00143572	0.0310202
GGNBP2	ENSG00000100077	1.46058	0.000976738	0.0259852
KIF1C	ENSG00000198822	1.4433	0.00128715	0.0294647
RBM47	ENSG00000030582	1.43064	0.00273585	0.0446292
PNISR	ENSG00000132463	1.42839	0.000608044	0.0200056
MGLL	ENSG00000148180	1.41397	0.00238371	0.0411086
RNF213	ENSG00000077235	1.40674	0.00301327	0.0474563
TECR	ENSG00000163041	1.39683	0.00127721	0.0294352
TCF25	ENSG00000112855	1.37554	0.00146099	0.0313895
FYB1	ENSG00000116478	1.34934	0.00242078	0.0413376
ARHGAP30	ENSG00000281344	1.34601	0.0010499	0.0268037
SRSF11	ENSG00000114315	1.3323	0.00202419	0.0373036
BAZ1B	ENSG00000146066	1.33143	0.00115703	0.0282245
SH3BP2	ENSG00000198157	1.29173	0.00225695	0.039851
ITSN2	ENSG00000177733	1.26512	0.00318372	0.0485567
BOD1L1	ENSG00000135486	1.26477	0.00337008	0.0497632
HSP90B1	ENSG00000092199	1.25587	0.0032742	0.0489928
BAZ2B	ENSG00000138668	1.21709	0.0018547	0.0359133
ANKRD13D	ENSG00000103942	1.21495	0.0026076	0.0437852
STX4	ENSG00000163755	1.1988	0.00223216	0.0395065
AKAP9	ENSG00000080824	1.15815	0.0023928	0.04115
TYROBP	ENSG00000166598	-1.12286	0.00229175	0.0403755
CD209	ENSG00000149428	-1.18793	0.00194277	0.0368458
HNRNPC	ENSG00000115738	-1.20799	0.00232005	0.0406933
UCP2	ENSG00000067829	-1.221	0.00323802	0.0487281
COPE	ENSG00000162783	-1.23566	0.00306224	0.0477171
ANXA11	ENSG00000119632	-1.23668	0.000694356	0.0216018
COX7C	ENSG00000216490	-1.2389	0.00202449	0.0373036
PSAP	ENSG00000159128	-1.24292	0.00307351	0.047778
VAT1	ENSG00000113141	-1.27054	0.000428932	0.0165882
RPL19	ENSG00000131724	-1.27094	0.00264128	0.0438922
VIM	ENSG00000177971	-1.29136	0.00211313	0.0382486
LIMD2	ENSG00000104331	-1.30376	0.00124394	0.0290343
SAMD1	ENSG00000168395	-1.30908	0.00320043	0.0485567
TMEM33	ENSG00000122641	-1.32894	0.00291479	0.0464959
HNRNPA1	ENSG00000128908	-1.33857	0.00223246	0.0395065
CHST11	ENSG00000140575	-1.34297	0.00230013	0.0404333
UBA1	ENSG00000137265	-1.34579	0.00121852	0.0290343
PPP1R18	ENSG00000128604	-1.34997	0.000777104	0.0231619
RIPOR1	ENSG00000136003	-1.35704	0.00194733	0.0368458
SLC25A5	ENSG00000150093	-1.36519	0.00318444	0.0485567
NIBAN2	ENSG00000136156	-1.3663	0.000604236	0.0200056
WIPF1	ENSG00000150995	-1.37133	0.00337069	0.0497632
SH3KBP1	ENSG00000198885	-1.40026	0.00141003	0.0307954
POR	ENSG00000198399	-1.40386	0.00137373	0.0304973
SH3BGRL	ENSG00000189159	-1.40972	0.00143529	0.0310202
SDCBP	ENSG00000214401	-1.42661	0.000377146	0.0158202
SNRPB	ENSG00000156650	-1.43646	0.00190939	0.0365639
EIF4G2	ENSG00000162989	-1.43683	0.000504308	0.0183372
TMSB4X	ENSG00000099337	-1.44011	0.000948038	0.025652
TUBB	ENSG00000105438	-1.44675	0.000544161	0.0194329
ID2	ENSG00000132680	-1.45247	0.00249616	0.042376
NAGPA	ENSG00000134313	-1.45819	0.00138305	0.0305426
DYNLL1	ENSG00000129250	-1.45963	0.000605713	0.0200056
USP22	ENSG00000124702	-1.46016	0.003212	0.0485968
CCNK	ENSG00000272333	-1.46476	0.00201082	0.0373036
FLYWCH1	ENSG00000078081	-1.46691	0.00269349	0.0443949
KLHDC3	ENSG00000257702	-1.46706	0.00161923	0.0336053
IQGAP1	ENSG00000168806	-1.47484	0.000463306	0.0174654
LCP1	ENSG00000136167	-1.47608	0.000242519	0.012818
SEMA7A	ENSG00000198728	-1.47633	0.00190834	0.0365639
MAFG	ENSG00000105617	-1.49556	0.0010911	0.027032
TNFRSF1B	ENSG00000167615	-1.49587	0.00313689	0.0482898
WDFY4	ENSG00000104972	-1.49705	0.00198445	0.0372711
ARPC4	ENSG00000136490	-1.5301	0.0022009	0.039299
SCARB2	ENSG00000285737	-1.53661	0.0017254	0.0347181
KIDINS220	ENSG00000147145	-1.55347	0.00195364	0.0368773
CLINT1	ENSG00000111684	-1.56312	0.00114307	0.0281438
ARHGEF2	ENSG00000127399	-1.57201	0.000808298	0.0236938
NDUFA1	ENSG00000171492	-1.57217	0.00102442	0.0266281
CRTAP	ENSG00000154237	-1.58435	0.000882342	0.0245446
TLN1	ENSG00000161654	-1.58537	0.000242003	0.012818
GNS	ENSG00000204482	-1.59074	0.00082486	0.0236938
SP1	ENSG00000108848	-1.60043	0.00180207	0.0354511
MAT2A	ENSG00000248323	-1.60162	0.000362613	0.0155394
OPN3	ENSG00000054219	-1.60514	0.00268009	0.0442662
STRN4	ENSG00000145220	-1.60781	0.00258961	0.043589
HOMER2	ENSG00000179632	-1.60837	0.00105822	0.0268037
ST3GAL1	ENSG00000197063	-1.6144	0.0030609	0.0477171
ATP5MF	ENSG00000102316	-1.61798	0.00131501	0.029751
TTC1	ENSG00000234456	-1.61895	0.00168987	0.0344147
MAT2B	ENSG00000169032	-1.62995	0.00185506	0.0359133
FAM210B	ENSG00000065559	-1.63118	0.000293243	0.0140011
RAB10	ENSG00000095015	-1.6322	0.000879124	0.0245412
S100A11	ENSG00000138834	-1.63491	0.000983806	0.0259867
MAF1	ENSG00000175130	-1.6442	0.0011498	0.0282199
PRKAR1A	ENSG00000168906	-1.6462	0.00033777	0.0150369
TMEM179B	ENSG00000038274	-1.65523	0.00170331	0.0345367
GRN	ENSG00000153898	-1.66107	0.00207666	0.0378592
ACTN1	ENSG00000082212	-1.66107	0.000290326	0.0140011
KHDC4	ENSG00000156603	-1.66158	0.000296694	0.0140011
PNPLA2	ENSG00000081189	-1.66511	0.00097133	0.0259781
ARHGAP1	ENSG00000111142	-1.67131	0.000581298	0.0199503
YWHAQ	ENSG00000167700	-1.67343	0.00204927	0.037521
ABL1	ENSG00000074416	-1.67963	0.00160783	0.0334564
ACTR3	ENSG00000204516	-1.69982	0.000506541	0.0183372
EHD4	ENSG00000133606	-1.70354	0.0003433	0.0150369
COX16	ENSG00000235989	-1.71216	0.00221808	0.039428
DRAM2	ENSG00000130312	-1.72661	0.00135228	0.030263
SNX3	ENSG00000136522	-1.73834	0.00130759	0.0297037
ARCN1	ENSG00000144029	-1.76408	0.000983309	0.0259867
POMP	ENSG00000198417	-1.77275	0.00220815	0.0393398
UBP1	ENSG00000198695	-1.7741	0.00171968	0.0346911
RAB7A	ENSG00000256618	-1.78067	0.00118603	0.0287548
STX17	ENSG00000256045	-1.78649	0.00319643	0.0485567
AP1G1	ENSG00000270188	-1.79456	0.00169054	0.0344147
XPO6	ENSG00000256222	-1.80146	8.39256e-05	0.00665362
ATP5MPL	ENSG00000270672	-1.80188	0.00305024	0.0477171
LRRC61	ENSG00000256892	-1.80568	0.00323912	0.0487281
CAMK1D	ENSG00000007944	-1.81242	0.000175064	0.010843
PPIA	ENSG00000196586	-1.81825	0.000134862	0.00929729
ISCU	ENSG00000173418	-1.81846	0.000875784	0.0245343
C16orf72	ENSG00000103174	-1.81956	0.00318604	0.0485567
LSM12	ENSG00000271425	-1.81988	0.00062551	0.020241
SIRPB1	ENSG00000188505	-1.82604	0.00262336	0.0437852
COPG1	ENSG00000188211	-1.8274	0.00124112	0.0290343
UBE2R2	ENSG00000162736	-1.83101	0.000748878	0.0229232
GRK3	ENSG00000125356	-1.83542	4.59905e-05	0.00453587
KDELR1	ENSG00000171532	-1.83578	0.0015644	0.0329856
PARP12	ENSG00000066136	-1.83967	0.000610025	0.0200056
EWSR1	ENSG00000136830	-1.84065	6.26892e-05	0.00558427
ANXA5	ENSG00000167483	-1.84149	3.48873e-05	0.00389559
SIGMAR1	ENSG00000281183	-1.84886	0.00273554	0.0446292
AP2S1	ENSG00000245888	-1.85225	0.0023661	0.0411086
CAPRIN1	ENSG00000213965	-1.85639	0.000386688	0.0159293
RAB8B	ENSG00000176046	-1.85698	0.000496835	0.0182357
GM2A	ENSG00000089127	-1.85783	0.00264638	0.0438922
STARD7	ENSG00000136811	-1.85946	0.00292941	0.0466352
CD1C	ENSG00000157181	-1.86319	0.000153711	0.0101552
HNRNPD	ENSG00000054277	-1.86665	0.000172847	0.01079
UBB	ENSG00000255298	-1.87794	0.000691912	0.0216018
PFN1	ENSG00000158006	-1.88002	4.26467e-05	0.00427979
IMPAD1	ENSG00000129116	-1.88568	0.00216973	0.0390163
CYFIP1	ENSG00000170915	-1.88608	6.88167e-05	0.00599537
ATP5PF	ENSG00000059378	-1.88952	0.000942178	0.0255808
PPP6C	ENSG00000102390	-1.91563	0.000420486	0.0163412
PLAU	ENSG00000167081	-1.91946	0.00194629	0.0368458
EBF1	ENSG00000166228	-1.92846	0.000822342	0.0236938
FTO	ENSG00000106244	-1.92874	0.00175425	0.0349201
ATP2B4	ENSG00000148843	-1.9293	0.00277919	0.0448745
MKRN1	ENSG00000128655	-1.93395	5.37169e-05	0.00505751
PSMB6	ENSG00000156973	-1.9348	0.000290116	0.0140011
JPT1	ENSG00000241360	-1.94016	0.000900535	0.0248761
SLC39A9	ENSG00000108518	-1.94371	0.00185326	0.0359133
BCL2L13	ENSG00000111752	-1.94598	0.000694812	0.0216018
GRSF1	ENSG00000106443	-1.94975	0.00312181	0.0482329
BCL2L11	ENSG00000122861	-1.95149	0.000920583	0.0252539
TBL1XR1	ENSG00000178385	-1.95269	0.000419876	0.0163412
UBA7	ENSG00000187583	-1.95502	0.00238521	0.0411086
DLAT	ENSG00000187838	-1.95629	0.00276833	0.0447905
CD1B	ENSG00000064933	-1.9575	0.00105501	0.0268037
EFTUD2	ENSG00000132424	-1.96042	0.00178363	0.0353471
TOMM6	ENSG00000177666	-1.96091	7.69667e-05	0.00639302
CAMTA1	ENSG00000146278	-1.96221	0.000431351	0.0166007
FBRSL1	ENSG00000189266	-1.96248	7.19818e-05	0.00613625
C17orf49	ENSG00000147669	-1.96613	0.00315248	0.0484357
U2AF2	ENSG00000121851	-1.97026	0.00106875	0.0268987
BRPF1	ENSG00000132963	-1.97067	3.11503e-05	0.00380785
PNRC2	ENSG00000127948	-1.97188	0.00149312	0.0318212
ODR4	ENSG00000028277	-1.97228	0.00180989	0.0355169
ALKBH5	ENSG00000196262	-1.98257	0.000415104	0.0163412
ODF2	ENSG00000213889	-1.98442	0.00237914	0.0411086
LRRK1	ENSG00000167641	-1.98684	0.00179232	0.0353471
HNRNPA0	ENSG00000146112	-1.98993	0.00199344	0.0372735
PPP5C	ENSG00000160813	-1.99501	0.00336813	0.0497632
OAS1	ENSG00000275052	-1.9997	0.000770639	0.0231619
MT1F	ENSG00000011485	-2.00013	0.00302438	0.0474797
PCBD1	ENSG00000119414	-2.00737	0.000824138	0.0236938
ARAP1	ENSG00000108946	-2.01998	0.000564519	0.0197159
CDC42	ENSG00000167525	-2.02045	1.75069e-05	0.00266913
PBX3	ENSG00000117523	-2.02993	3.779e-05	0.00394209
ATG13	ENSG00000130032	-2.0321	0.000221852	0.0125631
HPS3	ENSG00000197746	-2.03622	0.00060686	0.0200056
UGCG	ENSG00000143106	-2.03631	0.00038713	0.0159293
IRF5	ENSG00000142507	-2.04239	9.43357e-05	0.00720784
ANXA6	ENSG00000100764	-2.04275	0.000111892	0.00806438
H3F3A	ENSG00000173692	-2.05382	3.25313e-05	0.00380785
CDK2AP2	ENSG00000103035	-2.06297	0.00202798	0.0373036
EIF4H	ENSG00000152229	-2.06312	0.000147789	0.00984595
ADA2	ENSG00000171522	-2.06654	0.000234686	0.012818
PAFAH2	ENSG00000076201	-2.06914	0.000504329	0.0183372
CD4	ENSG00000080608	-2.07426	0.000295658	0.0140011
CCDC92	ENSG00000249859	-2.08029	0.0012317	0.0290343
RNF185	ENSG00000084733	-2.08031	0.00124516	0.0290343
CTSL	ENSG00000143545	-2.08506	0.000134763	0.00929729
PLEKHM3	ENSG00000075785	-2.09693	0.00208146	0.0378592
TRIOBP	ENSG00000166128	-2.09879	0.000822847	0.0236938
SS18	ENSG00000196642	-2.10272	0.00327525	0.0489928
ZNF217	ENSG00000132341	-2.11168	1.55627e-05	0.00256647
ITM2B	ENSG00000119707	-2.11804	2.99695e-05	0.00380785
CAMK1	ENSG00000163694	-2.12179	0.000326913	0.014726
MCOLN2	ENSG00000137710	-2.13402	0.000777126	0.0231619
FAR2	ENSG00000131378	-2.13595	0.00179145	0.0353471
IFI30	ENSG00000090104	-2.13675	1.65128e-05	0.00256694
UBE2A	ENSG00000039523	-2.13775	0.000350367	0.0151787
CUL1	ENSG00000145860	-2.14791	0.00316525	0.048538
FGFRL1	ENSG00000138942	-2.15649	0.00276366	0.0447905
IL13RA1	ENSG00000212864	-2.16387	0.00104509	0.0268037
LDB1	ENSG00000173821	-2.16953	0.00108966	0.027032
TXN	ENSG00000117133	-2.17104	1.34382e-06	0.000690454
VAMP3	ENSG00000108298	-2.17245	7.7413e-05	0.00639302
UVRAG	ENSG00000148688	-2.17635	0.000475792	0.0176265
ZNF282	ENSG00000155876	-2.17761	0.0027336	0.0446292
ETV3	ENSG00000174891	-2.18784	3.76612e-05	0.00394209
SNU13	ENSG00000163191	-2.18786	0.000129353	0.00908644
SERPINB9	ENSG00000141858	-2.18819	0.00153381	0.0324269
UBE2N	ENSG00000101347	-2.19301	0.000638307	0.0204052
TMCC1	ENSG00000155307	-2.19651	0.00240088	0.0411996
CNOT9	ENSG00000138760	-2.20994	0.00129458	0.0294926
PPP1R35	ENSG00000137575	-2.21202	0.000753938	0.0229287
NFYC	ENSG00000138623	-2.21737	0.00102818	0.0266386
CPEB1	ENSG00000254703	-2.22339	0.000264987	0.0133198
CCAR2	ENSG00000170542	-2.22595	0.000562428	0.0197159
ATG3	ENSG00000167565	-2.22864	0.00123157	0.0290343
AKR7A2	ENSG00000152217	-2.22885	0.00119684	0.0288406
RFTN1	ENSG00000126821	-2.2345	0.000955202	0.025758
MAP2K1	ENSG00000095370	-2.23726	0.000989909	0.0259867
BCL11A	ENSG00000131171	-2.2514	0.000341029	0.0150369
PPP4R3B	ENSG00000087266	-2.25382	0.000233274	0.012818
CENPV	ENSG00000147010	-2.25385	0.00126445	0.0292343
MAP3K1	ENSG00000147955	-2.25638	1.17372e-05	0.00217128
SLC1A4	ENSG00000160584	-2.26855	0.000633378	0.0203296
APEX2	ENSG00000101307	-2.26859	0.000709033	0.0219579
AC135178.6	ENSG00000115902	-2.28694	0.000658454	0.0208809
GPR146	ENSG00000074621	-2.29105	0.00186762	0.0359619
SLC37A3	ENSG00000147454	-2.29326	0.00290745	0.0464724
PDE6D	ENSG00000144659	-2.29567	0.00284306	0.0457197
RAN	ENSG00000005022	-2.29697	0.000482559	0.0177941
AC006230.1	ENSG00000133460	-2.3017	0.00059288	0.0200056
CBX4	ENSG00000157800	-2.31447	0.000775144	0.0231619
TMEM59	ENSG00000029364	-2.32198	0.000185004	0.0111963
SOCS1	ENSG00000168003	-2.32333	0.00140894	0.0307954
IFNGR2	ENSG00000139508	-2.32539	8.66822e-05	0.00680412
CYB5A	ENSG00000163798	-2.32725	0.000895962	0.0248363
LRRC8D	ENSG00000130821	-2.32929	0.000840374	0.0238797
ANKRD40	ENSG00000176463	-2.33669	0.00158673	0.0331915
PTGER4	ENSG00000104976	-2.33681	0.00175746	0.0349201
PMS1	ENSG00000232956	-2.33815	0.00032357	0.014726
CD1A	ENSG00000124380	-2.33952	0.00163911	0.0337529
MARCKSL1	ENSG00000125835	-2.34145	0.00119258	0.0288256
MYLIP	ENSG00000100138	-2.34171	0.000418308	0.0163412
COX4I1	ENSG00000112335	-2.3433	0.000549772	0.0195453
SOD1	ENSG00000173548	-2.35039	9.33304e-05	0.00720784
UROD	ENSG00000185338	-2.35423	0.000241515	0.012818
ANTXR2	ENSG00000184557	-2.35779	0.000387785	0.0159293
SAMSN1	ENSG00000142168	-2.36106	0.000181065	0.0111278
SLC3A2	ENSG00000185591	-2.36489	9.8997e-05	0.00743851
PTPN23	ENSG00000167642	-2.37613	0.000913863	0.0251566
ZNF691	ENSG00000198917	-2.37659	0.00237617	0.0411086
LPCAT3	ENSG00000080603	-2.38001	0.000192535	0.0114768
PHC1	ENSG00000153914	-2.38045	0.00121299	0.0290343
HIGD2A	ENSG00000153006	-2.38177	3.04168e-05	0.00380785
CAPZA1	ENSG00000153037	-2.38812	1.19068e-05	0.00217128
AGTPBP1	ENSG00000116754	-2.39253	0.00184	0.0359133
FEM1C	ENSG00000116350	-2.39357	0.001238	0.0290343
CD300C	ENSG00000141380	-2.39745	0.00108265	0.027032
ITGB1	ENSG00000008513	-2.39908	1.09679e-05	0.00217128
HYOU1	ENSG00000084090	-2.40319	0.000230432	0.012818
LY75	ENSG00000090372	-2.40797	3.5762e-05	0.00390494
IER5	ENSG00000136874	-2.40933	0.000260473	0.0133198
MAGED2	ENSG00000103496	-2.40954	0.00163148	0.0337297
SLC46A3	ENSG00000106868	-2.42257	0.000714555	0.0220428
ARL3	ENSG00000116668	-2.44352	0.00158431	0.0331915
ZBTB21	ENSG00000117614	-2.45361	0.000929049	0.0253983
AL133243.3	ENSG00000102003	-2.46994	0.000199783	0.0117324
TRIM35	ENSG00000165632	-2.47122	0.00143597	0.0310202
MAP2K4	ENSG00000113407	-2.50042	8.21463e-05	0.00662849
XPNPEP1	ENSG00000169221	-2.50541	0.000163582	0.0105437
CLEC4A	ENSG00000108239	-2.51647	0.00329053	0.0490845
IMP3	ENSG00000136111	-2.5249	0.000244454	0.0128346
DYRK4	ENSG00000177565	-2.54045	0.000372396	0.015704
CLNS1A	ENSG00000185222	-2.57554	0.000516118	0.018599
EYA3	ENSG00000141002	-2.59344	0.00120904	0.0290343
LBX2-AS1	ENSG00000070814	-2.61826	0.000410875	0.0163337
RNF208	ENSG00000099797	-2.65174	0.0008549	0.0240342
SENCR	ENSG00000003436	-2.66212	0.000264611	0.0133198
COQ8A	ENSG00000127666	-2.66661	0.00186886	0.0359619
SUSD1	ENSG00000126768	-2.66739	0.000183582	0.0111957
TNFRSF6B	ENSG00000104980	-2.6733	0.00261901	0.0437852
POLR2K	ENSG00000137076	-2.67366	0.00135512	0.030263
CCDC71L	ENSG00000172765	-2.67394	0.00174306	0.034892
PSMA5	ENSG00000143183	-2.68008	1.58624e-05	0.00256647
COX7B	ENSG00000161558	-2.69045	0.000445283	0.016987
GIMAP2	ENSG00000002933	-2.6966	0.00185727	0.0359133
TIMM17B	ENSG00000185475	-2.72429	4.11743e-05	0.00418499
CALM2	ENSG00000151353	-2.72591	1.22578e-07	0.000257897
FABP4	ENSG00000109133	-2.72992	3.93907e-06	0.00135778
TBC1D4	ENSG00000116209	-2.73912	0.00264109	0.0438922
UTP18	ENSG00000205542	-2.76352	0.000247163	0.0128915
BMI1	ENSG00000028137	-2.77003	0.00332292	0.049426
MRPL34	ENSG00000243509	-2.77569	0.00128618	0.0294647
MRPL47	ENSG00000214736	-2.7777	0.0025751	0.0435296
TMEM176A	ENSG00000143514	-2.78237	2.22995e-05	0.00310902
ZNF710	ENSG00000204104	-2.78572	5.25555e-05	0.00502
ZSWIM4	ENSG00000135148	-2.7961	0.00235957	0.0411086
DIMT1	ENSG00000161911	-2.79785	0.00234483	0.0410372
BIRC3	ENSG00000170855	-2.7998	3.44667e-05	0.00389559
SNAPC2	ENSG00000204977	-2.81763	4.63428e-05	0.00453587
MAPK8IP3	ENSG00000104228	-2.81818	0.00214979	0.0388235
PALLD	ENSG00000100106	-2.82111	1.87498e-07	0.000257897
TMEM143	ENSG00000125733	-2.83057	0.0030169	0.0474563
MFSD3	ENSG00000138741	-2.84507	0.00137715	0.0304973
IRF4	ENSG00000113312	-2.85797	0.00167754	0.0343656
PLSCR3	ENSG00000103852	-2.86773	0.000194471	0.0115057
SNX33	ENSG00000100154	-2.87832	0.000270113	0.0134683
TREML1	ENSG00000196230	-2.88271	7.07962e-05	0.00610078
COMMD2	ENSG00000136810	-2.90772	6.51126e-06	0.0016652
RRAGA	ENSG00000011600	-2.9139	0.0027533	0.0447905
CAD	ENSG00000063244	-2.92526	0.00122927	0.0290343
NUDT19	ENSG00000130985	-2.93163	0.00200332	0.0372825
HARS2	ENSG00000182179	-2.94886	0.000593638	0.0200056
CARD19	ENSG00000170315	-2.95855	0.00243972	0.0415067
CSE1L	ENSG00000077721	-2.95885	0.00242457	0.0413376
SGPP1	ENSG00000177889	-2.96442	0.00322397	0.0486851
CLCN6	ENSG00000107341	-2.96479	0.00012354	0.00882362
PNRC1	ENSG00000153560	-2.9926	5.2748e-06	0.00149352
MICB	ENSG00000127481	-2.99752	0.000387082	0.0159293
NAA20	ENSG00000175567	-3.0301	6.23177e-06	0.00164685
TICAM1	ENSG00000014123	-3.04408	0.000359421	0.0154864
CCR7	ENSG00000148154	-3.08117	0.000398134	0.0161867
COX17	ENSG00000151461	-3.09615	7.38356e-05	0.00622733
ZBTB46	ENSG00000169062	-3.10137	0.00200169	0.0372825
ZNF770	ENSG00000126088	-3.10995	1.70039e-07	0.000257897
TRIAP1	ENSG00000124422	-3.17753	2.20927e-05	0.00310902
PDXP	ENSG00000011260	-3.19118	0.000464834	0.0174654
SH2D3C	ENSG00000198382	-3.20237	0.000309273	0.0143903
SERTAD3	ENSG00000049245	-3.23606	0.00197623	0.0372151
YPEL5	ENSG00000108828	-3.37054	5.68784e-06	0.00155494
TTC23	ENSG00000026025	-3.39376	0.00276351	0.0447905
SLC25A38	ENSG00000128815	-3.43355	0.000469058	0.0175311
ARL5B	ENSG00000163811	-3.47001	0.000558695	0.0197159
SOCS3	ENSG00000126870	-3.52224	0.000144763	0.00972612
FBXL6	ENSG00000115935	-3.53975	7.0153e-06	0.00173804
CDC42EP1	ENSG00000183242	-3.59189	0.000105353	0.007806
SPINT2	ENSG00000154767	-3.62938	2.49174e-07	0.000282207
NCSTN	ENSG00000108039	-3.64165	4.25948e-06	0.00140705
TRIP10	ENSG00000169180	-3.65539	1.86462e-05	0.00273754
RGS1	ENSG00000015153	-3.68763	0.00020316	0.0118431
KANSL1-AS1	ENSG00000119801	-3.70852	0.000526919	0.0189023
ACVR1	ENSG00000134308	-3.77686	0.00085114	0.0240137
SETBP1	ENSG00000173276	-3.80315	1.531e-05	0.00256647
CCL17	ENSG00000130584	-3.94067	3.59562e-05	0.00390494
PPP1R14A	ENSG00000121766	-4.06749	1.9518e-07	0.000257897
EMC6	ENSG00000171940	-4.12234	1.48915e-05	0.00256647
TRAFD1	ENSG00000130856	-4.17192	9.25281e-07	0.000564279
CCDC86	ENSG00000170265	-4.6277	3.90551e-05	0.00402115
SNHG15	ENSG00000089335	-4.62878	0.00169295	0.0344147
FSCN1	ENSG00000119725	-4.94337	3.40901e-07	0.000337833
AC015712.2	ENSG00000269834	-4.95534	0.000310385	0.0143903
AL050341.2	ENSG00000164011	-5.08719	0.00061319	0.0200056
NCCRP1	ENSG00000140548	-5.81696	0.00014002	0.00948786
OR8G5	ENSG00000162086	-6.07679	0.000205846	0.011912
LAMP3	ENSG00000198146	-6.1331	3.14098e-05	0.00380785
CADM3	ENSG00000169249	-8.25355	2.44396e-05	0.00317635
HES1	ENSG00000132003	-8.78983	5.26023e-06	0.00149352
