# Supplementary material for: Transcriptomic Signatures of Immune Suppression and Cellular Dysfunction Distinguish Latent from Transcriptionally Active HIV-1 Infection in Dendritic Cells
Source: Int J Mol Sci. 2026 Jan 14;27(2):844. doi: 10.3390/ijms27020844 (PMC12840845; doi:10.3390/ijms27020844)
Supplement: Supplementary file 1 [file ijms-27-00844-s001.zip › Supplementary files/Table S2. DEGs of Active-HIV versus Latent-HIV.xlsx]

## Sheet: Sheet1
Gene name	Ensembl ID	logFC	p-value	adjusted p-value
DUSP14	ENSG00000276023	3.97389	5.99e-05	0.00805
AF233439.1	ENSG00000245857	3.75527	0.000237	0.01673
NPTN-IT1	ENSG00000281183	3.63327	6.35e-06	0.002708
COCH	ENSG00000100473	3.42252	0.001505	0.041918
AL627171.1	ENSG00000278002	3.39189	0.00052	0.02342
PLEKHN1	ENSG00000187583	3.32206	2.62e-07	0.000694
TRPC3	ENSG00000138741	3.26182	2.23e-05	0.004658
ITGB7	ENSG00000139626	3.23157	0.000511	0.023271
SEPTIN1	ENSG00000180096	3.18347	0.000238	0.01673
NUPR1	ENSG00000176046	3.14597	4.64e-07	0.00092
LCMT2	ENSG00000168806	3.12601	7.48e-05	0.008991
LENG1	ENSG00000105617	3.09618	3.48e-06	0.002223
PARP15	ENSG00000173200	3.08312	2.84e-05	0.005623
INTS5	ENSG00000185085	3.01701	5.11e-05	0.007839
PITPNM3	ENSG00000091622	2.99527	8.38e-05	0.009918
TTC28	ENSG00000100154	2.85113	3.65e-06	0.002223
PROCA1	ENSG00000167525	2.7626	5.26e-06	0.002708
EXOC6B	ENSG00000144036	2.67687	0.001756	0.045074
MEF2C	ENSG00000081189	2.64322	7.29e-06	0.002751
GRM3	ENSG00000198822	2.54577	0.000301	0.017804
PDE11A	ENSG00000128655	2.53777	0.000187	0.015293
EMP1	ENSG00000134531	2.51668	0.000302	0.017804
MED19	ENSG00000156603	2.51322	1.06e-05	0.003119
SLC6A8	ENSG00000130821	2.5131	0.000484	0.022424
SYP	ENSG00000102003	2.47716	0.001436	0.041408
CYFIP2	ENSG00000055163	2.47334	0.000205	0.01641
NBPF10	ENSG00000271425	2.47258	0.00063	0.025492
HSF4	ENSG00000102878	2.45987	0.0013	0.038739
RPP30	ENSG00000148688	2.42543	0.000231	0.01673
MEA1	ENSG00000124733	2.41322	2.23e-05	0.004658
PPM1N	ENSG00000213889	2.40598	9.84e-05	0.010953
AC004988.1	ENSG00000203446	2.38742	0.00083	0.029492
LUCAT1	ENSG00000248323	2.36283	1.38e-06	0.001213
HDGFL3	ENSG00000166503	2.33319	0.000107	0.011202
PAQR8	ENSG00000170915	2.33154	0.001077	0.034428
LENG8	ENSG00000167615	2.33043	3.98e-05	0.006865
SLC24A1	ENSG00000074621	2.30318	0.000274	0.017382
LGMN	ENSG00000100600	2.3016	0.000538	0.023669
SREK1	ENSG00000153914	2.2892	2.15e-06	0.001704
GPR107	ENSG00000148358	2.28849	8.14e-07	0.001076
CCL18	ENSG00000275385	2.28639	0.001512	0.041918
PIN1	ENSG00000127445	2.26037	0.000899	0.031405
DENND6B	ENSG00000205593	2.2541	0.001541	0.042431
PRRG3	ENSG00000130032	2.23941	5.3e-05	0.007839
AC060780.1	ENSG00000267002	2.21504	6.1e-06	0.002708
LST1	ENSG00000204482	2.20433	1.16e-05	0.003161
TRIM52	ENSG00000183718	2.16133	0.000349	0.018776
MARCKS	ENSG00000277443	2.16097	0.000257	0.01673
IFI27L2	ENSG00000119632	2.13948	0.000652	0.025852
DGCR6L	ENSG00000128185	2.10278	0.002153	0.049272
TAF3	ENSG00000165632	2.09925	1.41e-05	0.003383
RNF166	ENSG00000158717	2.09577	0.000687	0.026563
PITPNC1	ENSG00000154217	2.08868	8.55e-06	0.002812
AL359762.1	ENSG00000284882	2.07635	0.001569	0.043034
C1orf35	ENSG00000143793	2.05296	4.83e-05	0.007839
AC103691.1	ENSG00000274383	2.04344	0.000229	0.01673
UPF2	ENSG00000151461	2.03697	1.73e-05	0.003918
WDR60	ENSG00000126870	2.02914	5.37e-05	0.007839
CST7	ENSG00000077984	2.02021	0.000429	0.021001
PCBP1-AS1	ENSG00000179818	2.01539	4.98e-05	0.007839
RAB13	ENSG00000143545	2.00513	6.5e-06	0.002708
GPR85	ENSG00000164604	2.00314	4.84e-05	0.007839
AL024508.2	ENSG00000272189	1.99971	0.000626	0.025492
LTBP4	ENSG00000090006	1.99759	3.16e-05	0.005823
IGHMBP2	ENSG00000132740	1.98429	0.00103	0.033459
AKAP17A	ENSG00000197976	1.98118	1.44e-05	0.003383
INHBA	ENSG00000122641	1.97193	0.000127	0.012136
PHF14	ENSG00000106443	1.95664	1.38e-05	0.003383
SERPINA1	ENSG00000197249	1.94535	0.00102	0.03333
VARS	ENSG00000204394	1.92252	0.000519	0.02342
DHX40	ENSG00000108406	1.91842	0.000549	0.023669
TCEA2	ENSG00000171703	1.90106	0.000333	0.018423
AC008875.3	ENSG00000287263	1.88825	0.00072	0.026992
MS4A4A	ENSG00000110079	1.87901	0.000413	0.020483
IPO5	ENSG00000065150	1.85694	0.001901	0.046833
TMC8	ENSG00000167895	1.85079	0.000913	0.031405
CSPP1	ENSG00000104218	1.84716	3.53e-05	0.00636
TRIM13	ENSG00000204977	1.83824	7.36e-05	0.008971
SLITRK4	ENSG00000179542	1.8351	0.0021	0.048821
ZCCHC17	ENSG00000121766	1.83003	0.000237	0.01673
LYL1	ENSG00000104903	1.81067	0.000122	0.012086
BLOC1S3	ENSG00000189114	1.7918	0.000369	0.019278
MORC2-AS1	ENSG00000235989	1.77376	0.000544	0.023669
SLC38A9	ENSG00000177058	1.77242	0.002201	0.049864
TLE5	ENSG00000104964	1.77115	6.83e-06	0.002708
HLA-DMA	ENSG00000204257	1.76554	0.000114	0.011409
DHX9	ENSG00000135829	1.76248	0.001384	0.040038
NEUROD2	ENSG00000171532	1.75179	0.000334	0.018423
DYNC1I2	ENSG00000077380	1.7507	0.000377	0.01943
ENTPD4	ENSG00000197217	1.74547	0.000623	0.025492
RNF145	ENSG00000145860	1.74096	0.000171	0.014866
UBR1	ENSG00000159459	1.73588	0.002006	0.047859
INO80	ENSG00000128908	1.73291	0.000178	0.014896
LAMB2	ENSG00000172037	1.73201	0.001813	0.045802
TMEM230	ENSG00000089063	1.73115	0.000542	0.023669
SLCO3A1	ENSG00000176463	1.73099	0.000242	0.01673
DNASE1	ENSG00000213918	1.73053	0.001903	0.046833
MRPL28	ENSG00000086504	1.72092	0.000564	0.023782
APRT	ENSG00000198931	1.70665	0.001315	0.038812
KAT6B	ENSG00000156650	1.70131	5.42e-05	0.007839
MDM2	ENSG00000135679	1.69728	0.000549	0.023669
GSN	ENSG00000148180	1.68854	1.45e-05	0.003383
HMGN5	ENSG00000198157	1.67985	0.000676	0.026285
GPATCH1	ENSG00000076650	1.67979	0.000309	0.017921
SMG5	ENSG00000198952	1.66959	0.000441	0.021168
RPF1	ENSG00000117133	1.66315	0.000293	0.017804
ARID3A	ENSG00000116017	1.6384	6.54e-05	0.008366
CPEB4	ENSG00000113742	1.6383	0.000239	0.01673
EIF4E2	ENSG00000135930	1.63698	0.000252	0.01673
SART1	ENSG00000175467	1.63165	0.002016	0.047859
CHAF1A	ENSG00000167670	1.63163	0.00064	0.025528
IDH3G	ENSG00000067829	1.63014	0.000353	0.018776
SAMHD1	ENSG00000101347	1.6294	8.16e-06	0.002812
RDX	ENSG00000137710	1.62107	0.000295	0.017804
CTR9	ENSG00000198730	1.61887	0.000843	0.029706
SLC2A11	ENSG00000133460	1.61597	0.00118	0.036219
NOP58	ENSG00000055044	1.61584	0.000255	0.01673
YAF2	ENSG00000015153	1.60311	0.001139	0.035562
POU2F2	ENSG00000028277	1.60007	0.000292	0.017804
FAM133B	ENSG00000234545	1.59612	0.000439	0.021168
UBR4	ENSG00000127481	1.57916	0.001372	0.039891
RPL18A	ENSG00000105640	1.57614	0.000128	0.012136
UFL1	ENSG00000014123	1.5746	0.001046	0.033588
TECR	ENSG00000099797	1.56611	6.34e-05	0.008242
SREK1IP1	ENSG00000153006	1.56416	0.001705	0.044749
CYBA	ENSG00000051523	1.56413	0.000267	0.017056
ANKRD17	ENSG00000132466	1.53787	0.000288	0.017804
SPOUT1	ENSG00000198917	1.5355	0.000833	0.029492
EMP3	ENSG00000142227	1.53335	0.001473	0.041918
SRSF4	ENSG00000116350	1.51834	0.00034	0.018597
ME2	ENSG00000082212	1.50032	0.000777	0.028668
RPF2	ENSG00000197498	1.48619	0.002086	0.048629
PRRC2C	ENSG00000117523	1.48555	0.000236	0.01673
GPS1	ENSG00000169727	1.48086	0.001987	0.047598
PSMD1	ENSG00000173692	1.46166	9.63e-05	0.010903
LUC7L3	ENSG00000108848	1.44031	0.000107	0.011202
PPDPF	ENSG00000125534	1.4385	0.000352	0.018776
SORBS3	ENSG00000120896	1.41432	0.000799	0.02908
SYNCRIP	ENSG00000135316	1.40617	0.002074	0.048533
SNRNP27	ENSG00000124380	1.38702	0.001677	0.044311
ARGLU1	ENSG00000134884	1.35034	0.00051	0.023271
UPF3A	ENSG00000169062	1.34597	0.000133	0.012401
SRCAP	ENSG00000080603	1.34564	0.001083	0.034451
CEP104	ENSG00000116198	1.31956	0.001914	0.046833
RBM25	ENSG00000119707	1.29631	0.000722	0.026992
TMCO1	ENSG00000143183	1.29436	0.002213	0.049977
PBDC1	ENSG00000102390	1.29357	0.001501	0.041918
UBC	ENSG00000150991	1.28579	0.00037	0.019278
RPL29	ENSG00000162244	1.28009	0.001736	0.044981
PA2G4	ENSG00000170515	1.27325	0.001815	0.045802
TIMP1	ENSG00000102265	1.25494	0.002075	0.048533
RPL28	ENSG00000108107	1.24713	0.000296	0.017804
TCOF1	ENSG00000070814	1.24211	0.001512	0.041918
BRD7	ENSG00000166164	1.23235	0.001757	0.045074
EMC10	ENSG00000161671	1.19817	0.000563	0.023782
RBBP6	ENSG00000122257	1.1883	0.001509	0.041918
MSN	ENSG00000147065	1.18155	0.000955	0.031948
FYB1	ENSG00000082074	1.18046	0.001875	0.046745
GABARAP	ENSG00000170296	1.17536	0.000992	0.03276
PSMC1	ENSG00000100764	1.14839	0.001191	0.036323
CLIC1	ENSG00000213719	1.0251	0.001093	0.034525
RPS6	ENSG00000137154	1.02381	0.002159	0.049272
CD209	ENSG00000090659	-1.06492	0.00172	0.044946
PSAP	ENSG00000197746	-1.12751	0.001923	0.046912
ADAMTSL4	ENSG00000143382	-1.17146	0.001172	0.036219
CMTM7	ENSG00000153551	-1.18627	0.001285	0.038599
AP1S3	ENSG00000152056	-1.20547	0.001627	0.043719
S100A6	ENSG00000197956	-1.21218	0.001638	0.043719
SUPT6H	ENSG00000109111	-1.2251	0.000827	0.029492
CCNK	ENSG00000090061	-1.24363	0.002131	0.049147
HNRNPD	ENSG00000138668	-1.24774	0.002163	0.049272
LSP1	ENSG00000130592	-1.25599	0.002168	0.049272
PLEKHB2	ENSG00000115762	-1.26402	0.001037	0.03355
RPS6KA5	ENSG00000100784	-1.2741	0.001374	0.039891
SH3KBP1	ENSG00000147010	-1.29421	0.000641	0.025528
AKIRIN1	ENSG00000174574	-1.30074	0.000257	0.01673
SCARB2	ENSG00000138760	-1.30972	0.001948	0.046942
FLT1	ENSG00000102755	-1.32193	0.001979	0.047555
LCP1	ENSG00000136167	-1.32593	0.000239	0.01673
CCT3	ENSG00000163468	-1.35322	0.001733	0.044981
EWSR1	ENSG00000182944	-1.35817	0.000413	0.020483
IFI30	ENSG00000216490	-1.35877	0.000476	0.022221
GAK	ENSG00000178950	-1.36152	0.000748	0.027708
MKRN1	ENSG00000133606	-1.36345	0.000461	0.021734
MAP3K1	ENSG00000095015	-1.36364	0.000811	0.029238
GPRIN3	ENSG00000185477	-1.37399	0.00152	0.041981
CDC42	ENSG00000070831	-1.38457	0.000303	0.017804
PPIA	ENSG00000196262	-1.4008	0.000719	0.026992
DHDDS	ENSG00000117682	-1.41598	0.002044	0.048231
RAB11B	ENSG00000185236	-1.42154	0.000784	0.028787
LIMD2	ENSG00000136490	-1.44228	9.58e-05	0.010903
SLC33A1	ENSG00000169359	-1.44949	0.001317	0.038812
MAF1	ENSG00000179632	-1.45376	0.001634	0.043719
PPP2CA	ENSG00000113575	-1.46461	0.001368	0.039891
CYFIP1	ENSG00000273749	-1.46548	0.000393	0.019943
TNFRSF1B	ENSG00000028137	-1.47095	0.001683	0.044322
CRYZL1	ENSG00000205758	-1.47379	0.000937	0.03164
APOL1	ENSG00000100342	-1.47392	0.001912	0.046833
DNASE1L3	ENSG00000163687	-1.48298	0.002133	0.049147
DENND1B	ENSG00000213047	-1.49762	0.000951	0.031931
PNRC1	ENSG00000146278	-1.49959	0.001819	0.045802
KIF1B	ENSG00000054523	-1.50002	0.000186	0.015293
LRP8	ENSG00000157193	-1.50466	0.001614	0.043665
ZNF721	ENSG00000182903	-1.50688	0.001493	0.041918
USP2	ENSG00000036672	-1.52034	0.00163	0.043719
PNPLA2	ENSG00000177666	-1.52632	0.000628	0.025492
SRSF5	ENSG00000100650	-1.53273	0.001294	0.038709
VAT1	ENSG00000108828	-1.53669	1.12e-05	0.003161
MAFG	ENSG00000197063	-1.54044	0.000175	0.014896
STRN4	ENSG00000090372	-1.5471	0.001258	0.037918
ARHGEF2	ENSG00000116584	-1.55327	0.000246	0.01673
TMEM179B	ENSG00000185475	-1.56082	0.000571	0.023954
AC005261.1	ENSG00000268205	-1.56559	0.001456	0.041684
AP1M1	ENSG00000072958	-1.57151	0.000629	0.025492
PRR11	ENSG00000068489	-1.58732	0.000148	0.013427
ITGB1	ENSG00000150093	-1.59028	0.000235	0.01673
AP5B1	ENSG00000254470	-1.59118	0.000989	0.03276
PLXNB2	ENSG00000196576	-1.59488	0.000669	0.026137
ZNF770	ENSG00000198146	-1.59728	0.00045	0.021382
PFN1	ENSG00000108518	-1.60267	9.95e-05	0.010953
TBL1XR1	ENSG00000177565	-1.60913	0.000618	0.025492
RAB7B	ENSG00000276600	-1.61012	0.002124	0.049147
ARPC4	ENSG00000241553	-1.63073	0.000375	0.01943
CD4	ENSG00000010610	-1.64169	0.001128	0.035355
SMG7	ENSG00000116698	-1.64578	0.000178	0.014896
ZNF217	ENSG00000171940	-1.64675	6.82e-05	0.008585
INPP5B	ENSG00000204084	-1.6642	0.000916	0.031405
CAPZA1	ENSG00000116489	-1.66921	0.000204	0.01641
PAFAH2	ENSG00000158006	-1.69828	0.001675	0.044311
HIGD2A	ENSG00000146066	-1.70089	0.000256	0.01673
EFTUD2	ENSG00000108883	-1.70413	0.001331	0.03909
SLC12A7	ENSG00000113504	-1.70451	0.001122	0.03529
KDELR1	ENSG00000105438	-1.70771	0.000668	0.026137
JPT1	ENSG00000189159	-1.71726	0.001449	0.041619
PBX3	ENSG00000167081	-1.71993	6.33e-05	0.008242
ABL1	ENSG00000097007	-1.72165	0.000417	0.020532
TMEM44	ENSG00000145014	-1.72168	0.000624	0.025492
KBTBD6	ENSG00000165572	-1.72824	0.001022	0.03333
TIMM17B	ENSG00000126768	-1.73099	0.001946	0.046942
CBR3-AS1	ENSG00000236830	-1.73278	0.000177	0.014896
PLAU	ENSG00000122861	-1.74671	0.001183	0.036219
ANXA6	ENSG00000197043	-1.75392	0.000129	0.012136
IFNGR2	ENSG00000159128	-1.75925	0.00093	0.03164
U2AF2	ENSG00000063244	-1.76647	0.000806	0.029187
SLC26A2	ENSG00000155850	-1.78362	0.001929	0.046914
LY75	ENSG00000054219	-1.7877	0.000252	0.01673
PSKH1	ENSG00000159792	-1.79367	0.001817	0.045802
PPP1R35	ENSG00000160813	-1.79422	0.001579	0.043108
PSMB6	ENSG00000142507	-1.80046	0.000155	0.013849
IGSF8	ENSG00000162729	-1.80271	0.002169	0.049272
ZNF566	ENSG00000186017	-1.80334	0.001865	0.046745
AC005726.1	ENSG00000258472	-1.81375	0.001799	0.045802
DMAC2L	ENSG00000125375	-1.81903	0.002018	0.047859
CAMK1	ENSG00000134072	-1.82231	0.00047	0.022034
SCRG1	ENSG00000164106	-1.82307	1.36e-05	0.003383
PRORP	ENSG00000100890	-1.8247	0.000911	0.031405
HSBP1	ENSG00000230989	-1.85891	0.000916	0.031405
AGO2	ENSG00000123908	-1.86341	0.000114	0.011409
UBE2A	ENSG00000077721	-1.87173	0.000281	0.017659
HYOU1	ENSG00000149428	-1.87751	0.00054	0.023669
ARAP1	ENSG00000186635	-1.91851	0.00022	0.01673
CCDC32	ENSG00000128891	-1.92329	4.88e-05	0.007839
CALM2	ENSG00000143933	-1.92574	2.94e-06	0.002118
WFS1	ENSG00000109501	-1.93014	0.000919	0.031405
FAM20A	ENSG00000108950	-1.93659	0.001606	0.043592
AP2S1	ENSG00000042753	-1.94232	0.000704	0.026822
SS18	ENSG00000141380	-1.94234	0.001671	0.044311
LRRC61	ENSG00000127399	-1.94498	0.00125	0.037824
ZNF282	ENSG00000170265	-1.95494	0.00182	0.045802
COX4I1	ENSG00000131143	-1.95564	0.001745	0.045063
ZNF710	ENSG00000140548	-1.95649	0.0008	0.02908
HNRNPA0	ENSG00000177733	-1.95722	0.00039	0.019943
FABP4	ENSG00000170323	-1.95847	5.97e-05	0.00805
GOLGA8B	ENSG00000215252	-1.96046	0.000707	0.026822
NIP7	ENSG00000132603	-1.97289	0.001086	0.034451
PARAL1	ENSG00000243961	-1.98892	0.001947	0.046942
ATP2B4	ENSG00000058668	-1.98935	0.000972	0.032378
TMEM33	ENSG00000109133	-1.99037	8.05e-06	0.002812
TRIM35	ENSG00000104228	-1.991	0.001909	0.046833
PCCA	ENSG00000175198	-1.99872	0.001884	0.046829
SGTB	ENSG00000197860	-2.00146	0.000743	0.027639
AL691447.2	ENSG00000232063	-2.00788	0.000912	0.031405
LDB1	ENSG00000198728	-2.02983	0.000413	0.020483
TRIML2	ENSG00000179046	-2.05209	0.000826	0.029492
CLEC19A	ENSG00000261210	-2.13011	0.000126	0.012136
TREML1	ENSG00000161911	-2.13787	0.000317	0.018091
UBA2	ENSG00000126261	-2.13914	0.001477	0.041918
RAB7A	ENSG00000075785	-2.1451	3.08e-05	0.005818
MCM7	ENSG00000166508	-2.14617	0.000264	0.017009
PTPN23	ENSG00000076201	-2.15437	0.000559	0.023782
AC245452.1	ENSG00000224086	-2.16191	2.94e-05	0.005695
XPNPEP1	ENSG00000108039	-2.17465	0.000149	0.013427
AP000866.2	ENSG00000250073	-2.17983	8.52e-05	0.009932
TIMM8A	ENSG00000126953	-2.17989	0.00045	0.021382
ADD2	ENSG00000075340	-2.18867	0.001723	0.044946
SNAPC2	ENSG00000104976	-2.20269	0.00031	0.017921
SIGMAR1	ENSG00000147955	-2.20428	0.000109	0.011246
FLT3LG	ENSG00000090554	-2.22136	0.000438	0.021168
KLF3	ENSG00000109787	-2.22874	0.00101	0.033225
COX17	ENSG00000138495	-2.24466	0.001146	0.035615
AL133243.3	ENSG00000276517	-2.25999	0.000103	0.011187
TICAM1	ENSG00000127666	-2.26021	0.002053	0.048299
MSC	ENSG00000178860	-2.28173	0.001871	0.046745
GMPR	ENSG00000137198	-2.28394	0.000938	0.03164
ZMYM3	ENSG00000147130	-2.2871	0.000635	0.025528
GPR146	ENSG00000164849	-2.29317	0.000535	0.023669
SPINT2	ENSG00000167642	-2.32539	2.53e-05	0.005136
NUP93	ENSG00000102900	-2.32857	0.001582	0.043108
CD1C	ENSG00000158481	-2.34344	1.09e-06	0.001213
CBX4	ENSG00000141582	-2.34854	0.000213	0.01673
TMCC1	ENSG00000172765	-2.3496	0.000365	0.019267
FBXL6	ENSG00000182325	-2.36891	0.000252	0.01673
TRIAP1	ENSG00000170855	-2.37961	5.85e-05	0.00805
AL138756.1	ENSG00000259953	-2.38243	0.001484	0.041918
ABCF3	ENSG00000161204	-2.3894	0.000298	0.017804
PLSCR3	ENSG00000187838	-2.39536	0.00035	0.018776
EYA3	ENSG00000158161	-2.39577	0.000663	0.026137
TNFRSF6B	ENSG00000243509	-2.39621	0.001239	0.037636
CLCN6	ENSG00000011021	-2.43619	0.000227	0.01673
CLEC4A	ENSG00000111729	-2.4709	0.000486	0.022424
FANCD2	ENSG00000144554	-2.47115	0.001315	0.038812
CNOT8	ENSG00000155508	-2.48807	0.001044	0.033588
MICB	ENSG00000204516	-2.49424	0.000562	0.023782
CCL17	ENSG00000102970	-2.51508	0.000325	0.018382
FKBP10	ENSG00000141756	-2.5198	0.000395	0.019943
YPEL5	ENSG00000119801	-2.52255	5.44e-05	0.007839
TRIP10	ENSG00000125733	-2.56113	0.000252	0.01673
IMP3	ENSG00000177971	-2.56951	3.69e-05	0.006502
SUSD1	ENSG00000106868	-2.58925	5.84e-05	0.00805
NCSTN	ENSG00000162736	-2.61615	0.000104	0.011187
TMEM176A	ENSG00000002933	-2.64749	8.87e-06	0.002812
PTGER4	ENSG00000171522	-2.68038	0.000135	0.012423
CPEB1	ENSG00000214575	-2.68887	6.14e-06	0.002708
PALLD	ENSG00000129116	-2.71237	6.33e-08	0.000502
PDXP	ENSG00000241360	-2.71321	0.000705	0.026822
COQ10A	ENSG00000135469	-2.79181	2.04e-05	0.004484
TRAFD1	ENSG00000135148	-2.86444	7.11e-05	0.008814
HYAL2	ENSG00000068001	-2.88543	0.000252	0.01673
SOCS3	ENSG00000184557	-2.90115	0.000314	0.018052
EBF1	ENSG00000164330	-2.90689	6.2e-07	0.000984
CCDC86	ENSG00000110104	-2.94816	0.002022	0.047859
SETBP1	ENSG00000152217	-2.97931	0.000164	0.014425
AC135178.6	ENSG00000269947	-3.0243	4.32e-06	0.002446
C2CD3	ENSG00000168014	-3.05865	0.001181	0.036219
CDC42EP1	ENSG00000128283	-3.45824	1.04e-05	0.003119
PPP1R14A	ENSG00000167641	-3.47974	1.94e-07	0.000694
FSCN1	ENSG00000075618	-3.90161	1.27e-06	0.001213
SNHG15	ENSG00000232956	-4.95317	0.000335	0.018423
LAMP3	ENSG00000078081	-5.04266	0.00033	0.018423
OR8G5	ENSG00000255298	-5.48	0.000536	0.023669
CADM3	ENSG00000162706	-6.54807	0.000702	0.026822
