# Supplementary material for: Transcriptomic Signatures of Immune Suppression and Cellular Dysfunction Distinguish Latent from Transcriptionally Active HIV-1 Infection in Dendritic Cells
Source: Int J Mol Sci. 2026 Jan 14;27(2):844. doi: 10.3390/ijms27020844 (PMC12840845; doi:10.3390/ijms27020844)
Supplement: Supplementary file 1 [file ijms-27-00844-s001.zip › Supplementary files/Table S3. ORA pathways of Active-HIV versus Latent-HIV.xlsx]

## Sheet: Sheet1
Pathway	Molecules
Clathrin-mediated Endocytosis Signaling	AP1M1, AP1S3, AP2S1, AP5B1, APOL1, ARPC4, CDC42, GAK, ITGB1, ITGB7, MDM2, RAB11B, RAB7A, SERPINA1, SH3KBP1, UBC
Neutrophil degranulation	AP1M1, APRT, C1orf35, CYBA, CYFIP1, GSN, NCSTN, PA2G4, PLAU, PPIA, PSAP, PSMD1, RAB7A, SERPINA1, TMEM179B, TNFRSF1B, UBR4, VAT1, YPEL5
Signaling by ROBO receptors	ABL1, CDC42, LDB1, PFN1, PSMB6, PSMC1, PSMD1, RPL28, RPL29, RPL18A, RPS6, UBC, UPF2, UPF3A
MHC class II antigen presentation	AP1M1, AP1S3, AP2S1, CAPZA1, DYNCI1I2, HLA-DMA, IFI30, LGMN, RAB7A
Nonsense-Mediated Decay (NMD)	PPP2CA, RPL28, RPL29, RPL18A, RPS6, SMG5, SMG7, UPF2, UPF3A
Processing of Capped Intron-Containing Pre-mRNA	DHX9, EFTUD2, GPATCH1, HNRNPD, LENG1, LUC7L3, NUP93, RBM25, SART1, SNRNP27, SRSF4, SRSF5, U2AF2
Gene and protein expression by JAK-STAT signaling after IL-12 stimulation	CAPZA1, CDC42, LCP1, MSN, PPIA
PTEN Regulation	AGO2, CBX4, MAF1, MKRN1, PSMB6, PSMC1, PSMD1, SLC38A9, UBC
Virus Entry via Endocytic Pathways	ABL1, AP1M1, AP1S3, AP2S1, AP5B1, CDC42, ITGB1, ITGB7
RHO GTPases Activate WASPs and WAVEs	ABL1, ARPC4, CDC42, CYFIP1, CYFIP2
Clathrin-mediated endocytosis	AP2S1, ARPC4, CD4, GAK, SCARB2, SH3KBP1, TRIP10, UBC
Post-translational protein phosphorylation	APOL1, FAM20A, LAMB2, PNPLA2, SERPINA1, TIMP1, WFS1
C-type lectin receptors (CLRs)	CCL17, CD209, CLEC4A, PSMB6, PSMC1, PSMD1, RPS6KA5, UBC
Transcriptional regulation by RUNX1	ABL1, CBX4, LDB1, PSMB6, PSMC1, PSMD1, SOCS3, UBC, YAF2
Production of Nitric Oxide and Reactive Oxygen Species in Macrophages	APOL1, CDC42, CYBA, IFNGR2, MAP3K1, PPP1R14A, PPP2CA, SERPINA1, TNFRSF1B
Platelet homeostasis	ATP2B4, LRP8, PAFAH2, PDE11A, PPP2CA, TRPC3
Regulation of Insulin-like Growth Factor (IGF) transport and uptake by IGFBPs	APOL1, FAM20A, LAMB2, PNPLA2, SERPINA1, TIMP1, WFS1
Actin Cytoskeleton Signaling	ARPC4, CDC42, CYFIP1, CYFIP2, GSN, ITGB1, ITGB7, MSN, PFN1, RDX
Degradation of beta-catenin by the destruction complex	PPP2CA, PSMB6, PSMC1, PSMD1, TLE5, UBC
Class I MHC mediated antigen processing and presentation	CYBA, KBTBD6, MKRN1, PSMB6, PSMC1, PSMD1, RBBP6, SOCS3, UBC, UBE2A, UBR1, UBR4, UFL1
MAPK6/MAPK4 signaling	AGO2, CDC42, PSMB6, PSMC1, PSMD1, UBC
Regulation of TP53 Expression and Degradation	MDM2, PPP2CA, UBC, USP2
